# Supplementary material for: Urokinase-Type Plasminogen Activator Enhances the Neuroprotective Activity of Brain-Derived Neurotrophic Factor in a Model of Intracerebral Hemorrhage
Source: Biomedicines. 2022 Jun 8;10(6):1346. doi: 10.3390/biomedicines10061346 (PMC9220139; doi:10.3390/biomedicines10061346)
Supplement: Supplementary file 1 [file biomedicines-10-01346-s001.zip]

Archive with 1 entries (1 files):
- biomedicines-1738940-supplementary.pdf
